# Supplementary material for: Prevalence of Serum Antibody Titers against Core Vaccine Antigens in Italian Dogs
Source: Life (Basel). 2023 Feb 20;13(2):587. doi: 10.3390/life13020587 (PMC9961557; doi:10.3390/life13020587)
Supplement: Supplementary file 1 [file life-13-00587-s001.zip]

Archive with 1 entries (1 files):
- life-2195311-supplementary.pdf
